# Supplementary material for: Improving the Efficacy of EGFR Inhibitors by Topical Treatment of Cutaneous Squamous Cell Carcinoma with miR-634 Ointment
Source: Mol Ther Oncolytics. 2020 Oct 22;19:294–307. doi: 10.1016/j.omto.2020.10.009 (PMC7695908; doi:10.1016/j.omto.2020.10.009)
Supplement: Document S2. Tables S1–S3 [file mmc2.xlsx]

## Sheet: Table S1
Table S1
List of 428 genes downregulated at the protein level in miR-634-overexpressing cells
Accession No.	Gene Name	Description
Q8NFV4	ABHD11	abhydrolase domain containing 11(ABHD11)
Q9UKU7	ACAD8	acyl-CoA dehydrogenase family member 8(ACAD8)
Q15057	ACAP2	ArfGAP with coiled-coil, ankyrin repeat and PH domains 2(ACAP2)
P68133	ACTA1	actin, alpha 1, skeletal muscle(ACTA1)
Q9BRR6	ADPGK	ADP dependent glucokinase(ADPGK)
Q8TED9	AFAP1L1	actin filament associated protein 1 like 1(AFAP1L1)
Q9Y4W6	AFG3L2	AFG3 like matrix AAA peptidase subunit 2(AFG3L2)
Q6ULP2	AFTPH	aftiphilin(AFTPH)
Q53H12	AGK	acylglycerol kinase(AGK)
Q9NRZ7	AGPAT3	1-acylglycerol-3-phosphate O-acyltransferase 3(AGPAT3)
Q9NUQ2	AGPAT5	1-acylglycerol-3-phosphate O-acyltransferase 5(AGPAT5)
Q09666	AHNAK	AHNAK nucleoprotein(AHNAK)
Q9UIJ7	AK3	adenylate kinase 3(AK3)
P27144	AK4	adenylate kinase 4(AK4)
Q92667	AKAP1	A-kinase anchoring protein 1(AKAP1)
P52895	AKR1C2	aldo-keto reductase family 1 member C2(AKR1C2)
Q9H6U8	ALG9	ALG9, alpha-1,2-mannosyltransferase(ALG9)
A6NGH8	ANKRD61	ankyrin repeat domain 61(ANKRD61)
Q5XXA6	ANO1	anoctamin 1(ANO1)
O95704	APBB3	amyloid beta precursor protein binding family B member 3(APBB3)
Q96GX9	APIP	APAF1 interacting protein(APIP)
Q9NVT9	ARMC1	armadillo repeat containing 1(ARMC1)
O15511	ARPC5	actin related protein 2/3 complex subunit 5(ARPC5)
Q8WWH4	ASZ1	ankyrin repeat, SAM and basic leucine zipper domain containing 1(ASZ1)
Q8NBU5	ATAD1	ATPase family, AAA domain containing 1(ATAD1)
P16615	ATP2A2	ATPase sarcoplasmic/endoplasmic reticulum Ca2+ transporting 2(ATP2A2)
P25705	ATP5A1	ATP synthase, H+ transporting, mitochondrial F1 complex, alpha subunit 1, cardiac muscle(ATP5A1)
P06576	ATP5B	ATP synthase, H+ transporting, mitochondrial F1 complex, beta polypeptide(ATP5B)
P36542	ATP5C1	ATP synthase, H+ transporting, mitochondrial F1 complex, gamma polypeptide 1(ATP5C1)
P30049	ATP5D	ATP synthase, H+ transporting, mitochondrial F1 complex, delta subunit(ATP5D)
P24539	ATP5F1	ATP synthase, H+ transporting, mitochondrial Fo complex subunit B1(ATP5F1)
O75947	ATP5H	ATP synthase, H+ transporting, mitochondrial Fo complex subunit D(ATP5H)
P56385	ATP5I	ATP synthase, H+ transporting, mitochondrial Fo complex subunit E(ATP5I)
P18859	ATP5J	ATP synthase, H+ transporting, mitochondrial Fo complex subunit F6(ATP5J)
P56134	ATP5J2	ATP synthase, H+ transporting, mitochondrial Fo complex subunit F2(ATP5J2)
P48047	ATP5O	ATP synthase, H+ transporting, mitochondrial F1 complex, O subunit(ATP5O)
P00846	ATP6	ATP synthase F0 subunit 6(ATP6)
P03928	ATP8	ATP synthase F0 subunit 8(ATP8)
Q5TC12	ATPAF1	ATP synthase mitochondrial F1 complex assembly factor 1(ATPAF1)
O43505	B4GAT1	beta-1,4-glucuronyltransferase 1(B4GAT1)
O95429	BAG4	BCL2 associated athanogene 4(BAG4)
P80723	BASP1	brain abundant membrane attached signal protein 1(BASP1)
Q07812	BAX	BCL2 associated X, apoptosis regulator(BAX)
Q07817	BCL2L1	BCL2 like 1(BCL2L1)
Q14137	BOP1	block of proliferation 1(BOP1)
Q6PJG6	BRAT1	BRCA1 associated ATM activator 1(BRAT1)
Q8WY22	BRI3BP	BRI3 binding protein(BRI3BP)
Q9BUA3	C11orf84	chromosome 11 open reading frame 84(C11orf84)
Q7Z3D6	C14orf159	chromosome 14 open reading frame 159(C14orf159)
P56378	C14orf2	chromosome 14 open reading frame 2(C14orf2)
Q8NAA6	C15orf53	chromosome 15 open reading frame 53(C15orf53)
Q96DM3	C18orf8	chromosome 18 open reading frame 8(C18orf8)
Q5XKP0	C19orf70	chromosome 19 open reading frame 70(C19orf70)
Q07021	C1QBP	complement C1q binding protein(C1QBP)
Q6P1X6	C8orf82	chromosome 8 open reading frame 82(C8orf82)
P27797	CALR	calreticulin(CALR)
Q86X55	CARM1	coactivator associated arginine methyltransferase 1(CARM1)
Q6YHK3	CD109	CD109 molecule(CD109)
P48509	CD151	CD151 molecule (Raph blood group)(CD151)
P16070	CD44	CD44 molecule (Indian blood group)(CD44)
P13987	CD59	CD59 molecule(CD59)
P08962	CD63	CD63 molecule(CD63)
P14209	CD99	CD99 molecule(CD99)
Q8TCZ2	CD99L2	CD99 molecule like 2(CD99L2)
P12830	CDH1	cadherin 1(CDH1)
O14735	CDIPT	CDP-diacylglycerol--inositol 3-phosphatidyltransferase(CDIPT)
P11802	CDK4	cyclin dependent kinase 4(CDK4)
O95674	CDS2	CDP-diacylglycerol synthase 2(CDS2)
Q96G23	CERS2	ceramide synthase 2(CERS2)
Q9Y6H1	CHCHD2	coiled-coil-helix-coiled-coil-helix domain containing 2(CHCHD2)
Q9HD42	CHMP1A	charged multivesicular body protein 1A(CHMP1A)
Q8NCH0	CHST14	carbohydrate sulfotransferase 14(CHST14)
O76071	CIAO1	cytosolic iron-sulfur assembly component 1(CIAO1)
Q9NY35	CLDND1	claudin domain containing 1(CLDND1)
Q9NRP2	CMC2	C-X9-C motif containing 2(CMC2)
Q9P003	CNIH4	cornichon family AMPA receptor auxiliary protein 4(CNIH4)
Q5JTJ3	COA6	cytochrome c oxidase assembly factor 6(COA6)
Q8NI60	COQ8A	coenzyme Q8A(COQ8A)
Q5RI15	COX20	COX20, cytochrome c oxidase assembly factor(COX20)
P20674	COX5A	cytochrome c oxidase subunit 5A(COX5A)
Q9UI42	CPA4	carboxypeptidase A4(CPA4)
P78560	CRADD	CASP2 and RIPK1 domain containing adaptor with death domain(CRADD)
O75629	CREG1	cellular repressor of E1A stimulated genes 1(CREG1)
Q01459	CTBS	chitobiase(CTBS)
Q9GZU7	CTDSP1	CTD small phosphatase 1(CTDSP1)
P35221	CTNNA1	catenin alpha 1(CTNNA1)
P35222	CTNNB1	catenin beta 1(CTNNB1)
O60716	CTNND1	catenin delta 1(CTNND1)
P07858	CTSB	cathepsin B(CTSB)
P07339	CTSD	cathepsin D(CTSD)
P07711	CTSL	cathepsin L(CTSL)
Q13619	CUL4A	cullin 4A(CUL4A)
Q9P0U4	CXXC1	CXXC finger protein 1(CXXC1)
P08574	CYC1	cytochrome c1(CYC1)
P08686	CYP21A2	cytochrome P450 family 21 subfamily A member 2(CYP21A2)
Q96SQ9	CYP2S1	cytochrome P450 family 2 subfamily S member 1(CYP2S1)
Q15438	CYTH1	cytohesin 1(CYTH1)
Q14118	DAG1	dystroglycan 1(DAG1)
P51398	DAP3	death associated protein 3(DAP3)
Q9NV06	DCAF13	DDB1 and CUL4 associated factor 13(DCAF13)
Q9NPI6	DCP1A	decapping mRNA 1A(DCP1A)
Q5VZ89	DENND4C	DENN domain containing 4C(DENND4C)
O43583	DENR	density regulated re-initiation and release factor(DENR)
Q9GZP9	DERL2	derlin 2(DERL2)
Q15392	DHCR24	24-dehydrocholesterol reductase(DHCR24)
P00374	DHFR	dihydrofolate reductase(DHFR)
Q6P158	DHX57	DExH-box helicase 57(DHX57)
Q14562	DHX8	DEAH-box helicase 8(DHX8)
Q9NSV4	DIAPH3	diaphanous related formin 3(DIAPH3)
Q9BTC0	DIDO1	death inducer-obliterator 1(DIDO1)
Q9UNQ2	DIMT1	DIM1 dimethyladenosine transferase 1 homolog(DIMT1)
P36957	DLST	dihydrolipoamide S-succinyltransferase(DLST)
P51530	DNA2	DNA replication helicase/nuclease 2(DNA2)
Q9NYC9	DNAH9	dynein axonemal heavy chain 9(DNAH9)
Q96EY1	DNAJA3	DnaJ heat shock protein family (Hsp40) member A3(DNAJA3)
Q9UBS4	DNAJB11	DnaJ heat shock protein family (Hsp40) member B11(DNAJB11)
Q9NXW2	DNAJB12	DnaJ heat shock protein family (Hsp40) member B12(DNAJB12)
Q8TBM8	DNAJB14	DnaJ heat shock protein family (Hsp40) member B14(DNAJB14)
Q92608	DOCK2	dedicator of cytokinesis 2(DOCK2)
Q9H2P9	DPH5	diphthamide biosynthesis 5(DPH5)
Q7L8W6	DPH6	diphthamine biosynthesis 6(DPH6)
Q14574	DSC3	desmocollin 3(DSC3)
Q8NCM8	DYNC2H1	dynein cytoplasmic 2 heavy chain 1(DYNC2H1)
Q15125	EBP	emopamil binding protein (sterol isomerase)(EBP)
Q3B7T1	EDRF1	erythroid differentiation regulatory factor 1(EDRF1)
Q14156	EFR3A	EFR3 homolog A(EFR3A)
Q9NZN4	EHD2	EH domain containing 2(EHD2)
Q8N9N8	EIF1AD	eukaryotic translation initiation factor 1A domain containing(EIF1AD)
Q9UI10	EIF2B4	eukaryotic translation initiation factor 2B subunit delta(EIF2B4)
Q9BV81	EMC6	ER membrane protein complex subunit 6(EMC6)
Q14249	ENDOG	endonuclease G(ENDOG)
Q9H4G0	EPB41L1	erythrocyte membrane protein band 4.1 like 1(EPB41L1)
P16422	EPCAM	epithelial cell adhesion molecule(EPCAM)
P19447	ERCC3	ERCC excision repair 3, TFIIH core complex helicase subunit(ERCC3)
P84090	ERH	enhancer of rudimentary homolog (Drosophila)(ERH)
O75477	ERLIN1	ER lipid raft associated 1(ERLIN1)
Q7Z2K6	ERMP1	endoplasmic reticulum metallopeptidase 1(ERMP1)
Q96HE7	ERO1A	endoplasmic reticulum oxidoreductase 1 alpha(ERO1A)
P30040	ERP29	endoplasmic reticulum protein 29(ERP29)
Q9Y2D4	EXOC6B	exocyst complex component 6B(EXOC6B)
O43909	EXTL3	exostosin like glycosyltransferase 3(EXTL3)
Q9Y624	F11R	F11 receptor(F11R)
Q9NWS6	FAM118A	family with sequence similarity 118 member A(FAM118A)
Q9H8M7	FAM188A	family with sequence similarity 188 member A(FAM188A)
Q9NYY8	FASTKD2	FAST kinase domains 2(FASTKD2)
P62861	FAU	FAU, ubiquitin like and ribosomal protein S30 fusion(FAU)
Q6UN15	FIP1L1	factor interacting with PAPOLA and CPSF1(FIP1L1)
Q9NYL4	FKBP11	FK506 binding protein 11(FKBP11)
O95302	FKBP9	FK506 binding protein 9(FKBP9)
O75955	FLOT1	flotillin 1(FLOT1)
Q5SZK8	FREM2	FRAS1 related extracellular matrix protein 2(FREM2)
Q8IWJ2	GCC2	GRIP and coiled-coil domain containing 2(GCC2)
P23434	GCSH	glycine cleavage system protein H(GCSH)
P15104	GLUL	glutamate-ammonia ligase(GLUL)
Q9Y692	GMEB1	glucocorticoid modulatory element binding protein 1(GMEB1)
O75496	GMNN	geminin, DNA replication inhibitor(GMNN)
P50148	GNAQ	G protein subunit alpha q(GNAQ)
P62873	GNB1	G protein subunit beta 1(GNB1)
Q9UBI6	GNG12	G protein subunit gamma 12(GNG12)
P43304	GPD2	glycerol-3-phosphate dehydrogenase 2(GPD2)
Q8TD30	GPT2	glutamic--pyruvic transaminase 2(GPT2)
P42262	GRIA2	glutamate ionotropic receptor AMPA type subunit 2(GRIA2)
Q05586	GRIN1	glutamate ionotropic receptor NMDA type subunit 1(GRIN1)
Q9HAV7	GRPEL1	GrpE like 1, mitochondrial(GRPEL1)
Q8TAA5	GRPEL2	GrpE like 2, mitochondrial(GRPEL2)
P32780	GTF2H1	general transcription factor IIH subunit 1(GTF2H1)
P78347	GTF2I	general transcription factor IIi(GTF2I)
Q969Y2	GTPBP3	GTP binding protein 3 (mitochondrial)(GTPBP3)
Q8N3Z3	GTPBP8	GTP binding protein 8 (putative)(GTPBP8)
Q8N4P3	HDDC3	HD domain containing 3(HDDC3)
Q9BSH5	HDHD3	haloacid dehalogenase like hydrolase domain containing 3(HDHD3)
Q6AI08	HEATR6	HEAT repeat containing 6(HEATR6)
Q5T447	HECTD3	HECT domain E3 ubiquitin protein ligase 3(HECTD3)
P16403	HIST1H1C	histone cluster 1 H1 family member c(HIST1H1C)
P16402	Hist1h1d	histone cluster 1 H1 family member d(HIST1H1D)
P09429	HMGB1	high mobility group box 1(HMGB1)
Q9NSC5	HOMER3	homer scaffolding protein 3(HOMER3)
Q96IR7	HPDL	4-hydroxyphenylpyruvate dioxygenase like(HPDL)
P10809	HSPD1	heat shock protein family D (Hsp60) member 1(HSPD1)
Q9Y4L1	HYOU1	hypoxia up-regulated 1(HYOU1)
P38935	IGHMBP2	immunoglobulin mu binding protein 2(IGHMBP2)
Q9NV31	IMP3	IMP3, U3 small nucleolar ribonucleoprotein(IMP3)
P08476	INHBA	inhibin beta A subunit(INHBA)
Q9NRY2	INIP	INTS3 and NABP interacting protein(INIP)
Q53TQ3	INO80D	INO80 complex subunit D(INO80D)
Q9NVR2	INTS10	integrator complex subunit 10(INTS10)
Q9NVH2	INTS7	integrator complex subunit 7(INTS7)
P26006	ITGA3	integrin subunit alpha 3(ITGA3)
P06756	ITGAV	integrin subunit alpha V(ITGAV)
P05556	ITGB1	integrin subunit beta 1(ITGB1)
Q8IWB1	ITPRIP	inositol 1,4,5-trisphosphate receptor interacting protein(ITPRIP)
Q9Y6Y0	IVNS1ABP	influenza virus NS1A binding protein(IVNS1ABP)
Q8NAX2	KDF1	keratinocyte differentiation factor 1(KDF1)
O15091	KIAA0391	KIAA0391(KIAA0391)
Q7Z4S6	KIF21A	kinesin family member 21A(KIF21A)
O15066	KIF3B	kinesin family member 3B(KIF3B)
P07942	LAMB1	laminin subunit beta 1(LAMB1)
P13473	LAMP2	lysosomal associated membrane protein 2(LAMP2)
Q15031	LARS2	leucyl-tRNA synthetase 2, mitochondrial(LARS2)
Q8NC56	LEMD2	LEM domain containing 2(LEMD2)
O95202	LETM1	leucine zipper and EF-hand containing transmembrane protein 1(LETM1)
P29536	LMOD1	leiomodin 1(LMOD1)
Q9H3W5	LRRN3	leucine rich repeat neuronal 3(LRRN3)
Q9Y333	LSM2	LSM2 homolog, U6 small nuclear RNA and mRNA degradation associated(LSM2)
Q14210	LY6D	lymphocyte antigen 6 complex, locus D(LY6D)
P07948	LYN	LYN proto-oncogene, Src family tyrosine kinase(LYN)
Q9Y5V3	MAGED1	MAGE family member D1(MAGED1)
Q96EH3	MALSU1	mitochondrial assembly of ribosomal large subunit 1(MALSU1)
Q66K74	MAP1S	microtubule associated protein 1S(MAP1S)
Q8IWC1	MAP7D3	MAP7 domain containing 3(MAP7D3)
O60337	MARCH6	membrane associated ring-CH-type finger 6 (MARCH6)
P29966	MARCKS	myristoylated alanine rich protein kinase C substrate(MARCKS)
P49006	MARCKSL1	MARCKS like 1(MARCKSL1)
P02686	MBP	myelin basic protein(MBP)
Q8IVS2	MCAT	malonyl-CoA-acyl carrier protein transacylase(MCAT)
Q15648	MED1	mediator complex subunit 1(MED1)
Q14696	MESDC2	mesoderm development candidate 2(MESDC2)
Q9UNW1	MINPP1	multiple inositol-polyphosphate phosphatase 1(MINPP1)
Q9Y5U8	MPC1	mitochondrial pyruvate carrier 1(MPC1)
Q6WCQ1	MPRIP	myosin phosphatase Rho interacting protein(MPRIP)
Q9HC36	MRM3	mitochondrial rRNA methyltransferase 3(MRM3)
P52815	MRPL12	mitochondrial ribosomal protein L12(MRPL12)
Q9NRX2	MRPL17	mitochondrial ribosomal protein L17(MRPL17)
Q9HD33	MRPL47	mitochondrial ribosomal protein L47(MRPL47)
P82914	MRPS15	mitochondrial ribosomal protein S15(MRPS15)
Q9Y3D5	MRPS18C	mitochondrial ribosomal protein S18C(MRPS18C)
Q9Y3D9	MRPS23	mitochondrial ribosomal protein S23(MRPS23)
P82673	MRPS35	mitochondrial ribosomal protein S35(MRPS35)
Q9Y2R9	MRPS7	mitochondrial ribosomal protein S7(MRPS7)
P20585	MSH3	mutS homolog 3(MSH3)
Q15800	MSMO1	methylsterol monooxygenase 1(MSMO1)
Q96E29	MTERF3	mitochondrial transcription termination factor 3(MTERF3)
Q15390	MTFR1	mitochondrial fission regulator 1(MTFR1)
Q13613	MTMR1	myotubularin related protein 1(MTMR1)
Q13614	MTMR2	myotubularin related protein 2(MTMR2)
P22033	MUT	methylmalonyl-CoA mutase(MUT)
Q96S97	MYADM	myeloid associated differentiation marker(MYADM)
P13535	MYH8	myosin heavy chain 8(MYH8)
Q92614	MYO18A	myosin XVIIIA(MYO18A)
Q14686	NCOA6	nuclear receptor coactivator 6(NCOA6)
O95168	NDUFB4	NADH:ubiquinone oxidoreductase subunit B4(NDUFB4)
O95169	NDUFB8	NADH:ubiquinone oxidoreductase subunit B8(NDUFB8)
O75380	NDUFS6	NADH:ubiquinone oxidoreductase subunit S6(NDUFS6)
O00221	NFKBIE	NFKB inhibitor epsilon(NFKBIE)
Q6P4R8	NFRKB	nuclear factor related to kappaB binding protein(NFRKB)
Q8NBF2	NHLRC2	NHL repeat containing 2(NHLRC2)
Q8NC60	NOA1	nitric oxide associated 1(NOA1)
Q14978	NOLC1	nucleolar and coiled-body phosphoprotein 1(NOLC1)
Q5C9Z4	NOM1	nucleolar protein with MIF4G domain 1(NOM1)
Q8WV22	NSMCE1	NSE1 homolog, SMC5-SMC6 complex component(NSMCE1)
Q96P11	NSUN5	NOP2/Sun RNA methyltransferase family member 5(NSUN5)
Q9H1E3	NUCKS1	nuclear casein kinase and cyclin dependent kinase substrate 1(NUCKS1)
Q8NGQ6	OR9I1	olfactory receptor family 9 subfamily I member 1(OR9I1)
Q9Y5N6	ORC6	origin recognition complex subunit 6(ORC6)
Q9H0X9	OSBPL5	oxysterol binding protein like 5(OSBPL5)
Q9NQU5	PAK6	p21 (RAC1) activated kinase 6(PAK6)
Q96RD7	PANX1	pannexin 1(PANX1)
Q9UKK3	PARP4	poly(ADP-ribose) polymerase family member 4(PARP4)
Q96AQ6	PBXIP1	PBX homeobox interacting protein 1(PBXIP1)
Q8TAB3	PCDH19	protocadherin 19(PCDH19)
Q9Y5E2	PCDHB7	protocadherin beta 7(PCDHB7)
Q5JVF3	PCID2	PCI domain containing 2(PCID2)
Q15118	PDK1	pyruvate dehydrogenase kinase 1(PDK1)
Q5EBL8	PDZD11	PDZ domain containing 11(PDZD11)
P56589	PEX3	peroxisomal biogenesis factor 3(PEX3)
Q8IZ21	PHACTR4	phosphatase and actin regulator 4(PHACTR4)
Q8WV24	PHLDA1	pleckstrin homology like domain family A member 1(PHLDA1)
Q8NHP8	PLBD2	phospholipase B domain containing 2(PLBD2)
O15162	PLSCR1	phospholipid scramblase 1(PLSCR1)
Q92871	PMM1	phosphomannomutase 1(PMM1)
P28340	POLD1	DNA polymerase delta 1, catalytic subunit(POLD1)
Q15054	POLD3	DNA polymerase delta 3, accessory subunit(POLD3)
Q9H1D9	POLR3F	RNA polymerase III subunit F(POLR3F)
Q8NAT1	POMGNT2	protein O-linked mannose N-acetylglucosaminyltransferase 2 (beta 1,4-)(POMGNT2)
Q9H5K3	POMK	protein-O-mannose kinase(POMK)
Q96T49	PPP1R16B	protein phosphatase 1 regulatory subunit 16B(PPP1R16B)
Q9UPN7	PPP6R1	protein phosphatase 6 regulatory subunit 1(PPP6R1)
P30048	PRDX3	peroxiredoxin 3(PRDX3)
P04156	PRNP	prion protein(PRNP)
P07602	PSAP	prosaposin(PSAP)
P08575	PTPRC	protein tyrosine phosphatase, receptor type C(PTPRC)
Q6NZI2	PTRF	polymerase I and transcript release factor(PTRF)
P53801	PTTG1IP	pituitary tumor-transforming 1 interacting protein(PTTG1IP)
Q9BXR0	QTRT1	queuine tRNA-ribosyltransferase catalytic subunit 1(QTRT1)
P62820	RAB1A	RAB1A, member RAS oncogene family(RAB1A)
Q9UL25	RAB21	RAB21, member RAS oncogene family(RAB21)
O95716	RAB3D	RAB3D, member RAS oncogene family(RAB3D)
P61020	RAB5B	RAB5B, member RAS oncogene family(RAB5B)
P11234	RALB	RAS like proto-oncogene B(RALB)
Q9UKM9	RALY	RALY heterogeneous nuclear ribonucleoprotein(RALY)
O60518	RANBP6	RAN binding protein 6(RANBP6)
P61225	RAP2B	RAP2B, member of RAS oncogene family(RAP2B)
Q6XE24	RBMS3	RNA binding motif single stranded interacting protein 3(RBMS3)
Q15293	RCN1	reticulocalbin 1(RCN1)
Q96AA3	RFT1	RFT1 homolog(RFT1)
Q9NPQ8	RIC8A	RIC8 guanine nucleotide exchange factor A(RIC8A)
Q99496	RNF2	ring finger protein 2(RNF2)
Q63HN8	RNF213	ring finger protein 213(RNF213)
Q96BH1	RNF25	ring finger protein 25(RNF25)
Q01974	ROR2	receptor tyrosine kinase like orphan receptor 2(ROR2)
P47914	RPL29	ribosomal protein L29(RPL29)
P62851	RPS25	ribosomal protein S25(RPS25)
O75582	RPS6KA5	ribosomal protein S6 kinase A5(RPS6KA5)
Q9UBS0	RPS6KB2	ribosomal protein S6 kinase B2(RPS6KB2)
Q96CM3	RPUSD4	RNA pseudouridylate synthase domain containing 4(RPUSD4)
P23921	RRM1	ribonucleotide reductase catalytic subunit M1(RRM1)
Q14684	RRP1B	ribosomal RNA processing 1B(RRP1B)
Q9BY42	RTFDC1	replication termination factor 2 domain containing 1(RTFDC1)
P31949	S100A11	S100 calcium binding protein A11(S100A11)
Q9HCY8	S100A14	S100 calcium binding protein A14(S100A14)
Q96FQ6	S100A16	S100 calcium binding protein A16(S100A16)
Q9NR31	SAR1A	secretion associated Ras related GTPase 1A(SAR1A)
Q969E2	SCAMP4	secretory carrier membrane protein 4(SCAMP4)
Q8WTV0	SCARB1	scavenger receptor class B member 1(SCARB1)
Q8NBX0	SCCPDH	saccharopine dehydrogenase (putative)(SCCPDH)
O00767	SCD	stearoyl-CoA desaturase(SCD)
P18827	SDC1	syndecan 1(SDC1)
P31431	SDC4	syndecan 4(SDC4)
Q99470	SDF2	stromal cell derived factor 2(SDF2)
P21912	SDHB	succinate dehydrogenase complex iron sulfur subunit B(SDHB)
P60468	SEC61B	Sec61 translocon beta subunit(SEC61B)
O60613	SELENOF	selenoprotein F(SELENOF)
O95562	SFT2D2	SFT2 domain containing 2(SFT2D2)
Q86VZ5	SGMS1	sphingomyelin synthase 1(SGMS1)
O75563	SKAP2	src kinase associated phosphoprotein 2(SKAP2)
Q15758	SLC1A5	solute carrier family 1 member 5(SLC1A5)
Q9Y619	SLC25A15	solute carrier family 25 member 15(SLC25A15)
Q9H936	SLC25A22	solute carrier family 25 member 22(SLC25A22)
P12235	SLC25A4	solute carrier family 25 member 4(SLC25A4)
P05141	SLC25A5	solute carrier family 25 member 5(SLC25A5)
P11166	SLC2A1	solute carrier family 2 member 1(SLC2A1)
Q8WUX1	SLC38A5	solute carrier family 38 member 5(SLC38A5)
P08195	SLC3A2	solute carrier family 3 member 2(SLC3A2)
Q01650	SLC7A5	solute carrier family 7 member 5(SLC7A5)
Q13485	SMAD4	SMAD family member 4(SMAD4)
Q96GM5	SMARCD1	SWI/SNF related, matrix associated, actin dependent regulator of chromatin, subfamily d, member 1(SMARCD1)
Q92540	SMG7	SMG7, nonsense mediated mRNA decay factor(SMG7)
Q9NXE4	SMPD4	sphingomyelin phosphodiesterase 4(SMPD4)
Q2TAY7	SMU1	DNA replication regulator and spliceosomal factor(SMU1)
Q9Y5W7	SNX14	sorting nexin 14(SNX14)
P04179	SOD2	superoxide dismutase 2, mitochondrial(SOD2)
O60248	SOX15	SRY-box 15(SOX15)
Q8N0X7	SPG20	spastic paraplegia 20 (Troyer syndrome)(SPG20)
Q8TCT8	SPPL2A	signal peptide peptidase like 2A(SPPL2A)
Q14534	SQLE	squalene epoxidase(SQLE)
Q9H8P0	SRD5A3	steroid 5 alpha-reductase 3(SRD5A3)
O60232	SSSCA1	Sjogren syndrome/scleroderma autoantigen 1(SSSCA1)
Q9Y5Y6	ST14	suppression of tumorigenicity 14(ST14)
Q8N1F8	STK11IP	serine/threonine kinase 11 interacting protein(STK11IP)
P56962	STX17	syntaxin 17(STX17)
Q13190	STX5	syntaxin 5(STX5)
Q96I99	SUCLG2	succinate-CoA ligase GDP-forming beta subunit(SUCLG2)
Q15527	SURF2	surfeit 2(SURF2)
P17600	SYN1	synapsin I(SYN1)
O75528	TADA3	transcriptional adaptor 3(TADA3)
Q15542	TAF5	TATA-box binding protein associated factor 5(TAF5)
A7MCY6	TBKBP1	TBK1 binding protein 1(TBKBP1)
Q99081	TCF12	transcription factor 12(TCF12)
P48775	TDO2	tryptophan 2,3-dioxygenase(TDO2)
Q9Y6I9	TEX264	testis expressed 264(TEX264)
Q00059	TFAM	transcription factor A, mitochondrial(TFAM)
Q14186	TFDP1	transcription factor Dp-1(TFDP1)
O43493	TGOLN2	trans-golgi network protein 2(TGOLN2)
Q96EK4	THAP11	THAP domain containing 11(THAP11)
P07204	THBD	thrombomodulin(THBD)
Q8WUY1	THEM6	thioesterase superfamily member 6(THEM6)
Q9UPZ6	THSD7A	thrombospondin type 1 domain containing 7A(THSD7A)
Q9BV44	THUMPD3	THUMP domain containing 3(THUMPD3)
Q9Y5J6	TIMM10B	translocase of inner mitochondrial membrane 10B(TIMM10B)
Q9Y5J7	TIMM9	translocase of inner mitochondrial membrane 9(TIMM9)
Q9UKI8	TLK1	tousled like kinase 1(TLK1)
P55061	TMBIM6	transmembrane BAX inhibitor motif containing 6(TMBIM6)
Q8N131	TMEM123	transmembrane protein 123(TMEM123)
Q8N4L1	TMEM151A	transmembrane protein 151A(TMEM151A)
A5PLL7	TMEM189	transmembrane protein 189(TMEM189)
P57088	TMEM33	transmembrane protein 33(TMEM33)
Q8WWA1	TMEM40	transmembrane protein 40(TMEM40)
Q5BJF2	TMEM97	transmembrane protein 97(TMEM97)
Q9H1E5	TMX4	thioredoxin related transmembrane protein 4(TMX4)
Q03169	TNFAIP2	TNF alpha induced protein 2(TNFAIP2)
Q13472	TOP3A	topoisomerase (DNA) III alpha(TOP3A)
Q12888	TP53BP1	tumor protein p53 binding protein 1(TP53BP1)
Q13641	TPBG	trophoblast glycoprotein(TPBG)
Q9H4I3	TRABD	TraB domain containing(TRABD)
Q9NSU2	TREX1	three prime repair exonuclease 1(TREX1)
Q13263	TRIM28	tripartite motif containing 28(TRIM28)
Q96LD4	TRIM47	tripartite motif containing 47(TRIM47)
Q7Z2T5	TRMT1L	tRNA methyltransferase 1 like(TRMT1L)
Q8WUA8	TSKU	tsukushi, small leucine rich proteoglycan(TSKU)
O60635	TSPAN1	tetraspanin 1(TSPAN1)
O43657	TSPAN6	tetraspanin 6(TSPAN6)
Q9H0U9	TSPYL1	TSPY like 1(TSPYL1)
Q6PF05	TTC23L	tetratricopeptide repeat domain 23 like(TTC23L)
Q9BZF9	UACA	uveal autoantigen with coiled-coil domains and ankyrin repeats(UACA)
Q8N806	UBR7	ubiquitin protein ligase E3 component n-recognin 7 (putative)(UBR7)
O60656	UGT1A9	UDP glucuronosyltransferase family 1 member A9(UGT1A9)
Q9HAU5	UPF2	UPF2 regulator of nonsense transcripts homolog (yeast)(UPF2)
Q6UW78	UQCC3	ubiquinol-cytochrome c reductase complex assembly factor 3(UQCC3)
Q9UDW1	UQCR10	ubiquinol-cytochrome c reductase, complex III subunit X(UQCR10)
P06132	UROD	uroporphyrinogen decarboxylase(UROD)
Q9BVJ6	UTP14A	UTP14A small subunit processome component(UTP14A)
Q969X6	UTP4	UTP4, small subunit processome component(UTP4)
P21796	VDAC1	voltage dependent anion channel 1(VDAC1)
P45880	VDAC2	voltage dependent anion channel 2(VDAC2)
Q9Y277	VDAC3	voltage dependent anion channel 3(VDAC3)
Q9HBM0	VEZT	vezatin, adherens junctions transmembrane protein(VEZT)
Q9P253	VPS18	VPS18, CORVET/HOPS core subunit(VPS18)
Q4G0F5	VPS26B	VPS26, retromer complex component B(VPS26B)
Q86VN1	VPS36	vacuolar protein sorting 36 homolog(VPS36)
Q9UN37	VPS4A	vacuolar protein sorting 4 homolog A(VPS4A)
O75717	WDHD1	WD repeat and HMG-box DNA binding protein 1(WDHD1)
Q9GZL7	WDR12	WD repeat domain 12(WDR12)
Q9C0J8	WDR33	WD repeat domain 33(WDR33)
Q5MNZ6	WDR45B	WD repeat domain 45B(WDR45B)
O95785	WIZ	widely interspaced zinc finger motifs(WIZ)
Q9BUR4	WRAP53	WD repeat containing antisense to TP53(WRAP53)
Q9NQH7	XPNPEP3	X-prolyl aminopeptidase 3(XPNPEP3)
Q13426	XRCC4	X-ray repair cross complementing 4(XRCC4)
Q9H1B5	XYLT2	xylosyltransferase 2(XYLT2)
P16989	YBX3	Y-box binding protein 3(YBX3)
P07947	YES1	YES proto-oncogene 1, Src family tyrosine kinase(YES1)
Q8IWR0	ZC3H7A	zinc finger CCCH-type containing 7A(ZC3H7A)
Q07352	ZFP36L1	ZFP36 ring finger protein like 1(ZFP36L1)
O14978	ZNF263	zinc finger protein 263(ZNF263)
Q6ZN55	ZNF574	zinc finger protein 574(ZNF574)
Q3SXZ3	ZNF718	zinc finger protein 718(ZNF718)
Q6DD87	ZNF787	zinc finger protein 787(ZNF787)
Q17R98	ZNF827	zinc finger protein 827(ZNF827)

## Sheet: Table S2
	Table S2
	List of 110 genes commonly overlapped from two analyses that were defined as genes directly targeted by miR-634 in A431 cells
	GeneSymbol	Description
	ADPGK	Homo sapiens ADP-dependent glucokinase (ADPGK), transcript variant 1, mRNA [NM_031284]
	AFAP1L1	Homo sapiens actin filament associated protein 1-like 1 (AFAP1L1), transcript variant 1, mRNA [NM_152406]
	AFG3L2	Homo sapiens AFG3-like AAA ATPase 2 (AFG3L2), mRNA [NM_006796]
	AGK	Homo sapiens acylglycerol kinase (AGK), mRNA [NM_018238]
	AK3	Homo sapiens adenylate kinase 3 (AK3), transcript variant 1, mRNA [NM_016282]
	AK4	Homo sapiens adenylate kinase 4 (AK4), transcript variant 1, mRNA [NM_001005353]
	APIP	Homo sapiens APAF1 interacting protein (APIP), mRNA [NM_015957]
	ARPC5	Homo sapiens actin related protein 2/3 complex, subunit 5, 16kDa (ARPC5), transcript variant 1, mRNA [NM_005717]
	ATAD1	Homo sapiens ATPase family, AAA domain containing 1 (ATAD1), mRNA [NM_032810]
	ATP5B	Homo sapiens ATP synthase, H+ transporting, mitochondrial F1 complex, beta polypeptide (ATP5B), mRNA [NM_001686]
	ATP5J2	Homo sapiens ATP synthase, H+ transporting, mitochondrial Fo complex, subunit F2 (ATP5J2), transcript variant 1, mRNA [NM_004889]
	BCL2L1	Homo sapiens BCL2-like 1 (BCL2L1), transcript variant 1, mRNA [NM_138578]
	BRAT1	Homo sapiens BRCA1-associated ATM activator 1 (BRAT1), mRNA [NM_152743]
	C14orf159	Homo sapiens chromosome 14 open reading frame 159 (C14orf159), transcript variant 3, mRNA [NM_024952]
	CALR	Homo sapiens calreticulin (CALR), mRNA [NM_004343]
	CD151	Homo sapiens CD151 molecule (Raph blood group) (CD151), transcript variant 1, mRNA [NM_004357]
	CD63	Homo sapiens CD63 molecule (CD63), transcript variant 3, mRNA [NM_001257389]
	CDH1	Homo sapiens cadherin 1, type 1, E-cadherin (epithelial) (CDH1), mRNA [NM_004360]
	CDIPT	Homo sapiens CDP-diacylglycerol--inositol 3-phosphatidyltransferase (CDIPT), transcript variant 1, mRNA [NM_006319]
	CDS2	Homo sapiens CDP-diacylglycerol synthase (phosphatidate cytidylyltransferase) 2 (CDS2), mRNA [NM_003818]
	CERS2	Homo sapiens ceramide synthase 2 (CERS2), transcript variant 1, mRNA [NM_181746]
	CREG1	Homo sapiens cellular repressor of E1A-stimulated genes 1 (CREG1), mRNA [NM_003851]
	CTSB	Homo sapiens cathepsin B (CTSB), transcript variant 2, mRNA [NM_147780]
	CTSL	Homo sapiens cathepsin L (CTSL), transcript variant 1, mRNA [NM_001912]
	DHX8	Homo sapiens DEAH (Asp-Glu-Ala-His) box polypeptide 8 (DHX8), transcript variant 1, mRNA [NM_004941]
	DIMT1	Homo sapiens DIM1 dimethyladenosine transferase 1 homolog (S. cerevisiae) (DIMT1), mRNA [NM_014473]
	DLST	Homo sapiens dihydrolipoamide S-succinyltransferase (E2 component of 2-oxo-glutarate complex) (DLST), transcript variant 1, mRNA [NM_001933]
	DNAJA3	Homo sapiens DnaJ (Hsp40) homolog, subfamily A, member 3 (DNAJA3), transcript variant 1, mRNA [NM_005147]
	EBP	Homo sapiens emopamil binding protein (sterol isomerase) (EBP), mRNA [NM_006579]
	EHD2	Homo sapiens EH-domain containing 2 (EHD2), mRNA [NM_014601]
	EIF2B4	Homo sapiens eukaryotic translation initiation factor 2B, subunit 4 delta, 67kDa (EIF2B4), transcript variant 2, mRNA [NM_001034116]
	EPB41L1	Homo sapiens erythrocyte membrane protein band 4.1-like 1 (EPB41L1), transcript variant 1, mRNA [NM_012156]
	EPCAM	Homo sapiens epithelial cell adhesion molecule (EPCAM), mRNA [NM_002354]
	ERH	Homo sapiens enhancer of rudimentary homolog (Drosophila) (ERH), mRNA [NM_004450]
	ERP29	Homo sapiens endoplasmic reticulum protein 29 (ERP29), transcript variant 1, mRNA [NM_006817]
	FAM188A	Homo sapiens family with sequence similarity 188, member A (FAM188A), mRNA [NM_024948]
	FKBP9	Homo sapiens FK506 binding protein 9, 63 kDa (FKBP9), transcript variant 1, mRNA [NM_007270]
	GLUL	Homo sapiens glutamate-ammonia ligase (GLUL), transcript variant 1, mRNA [NM_002065]
	GNAQ	Homo sapiens guanine nucleotide binding protein (G protein), q polypeptide (GNAQ), mRNA [NM_002072]
	GNG12	Homo sapiens guanine nucleotide binding protein (G protein), gamma 12 (GNG12), mRNA [NM_018841]
	GPT2	Homo sapiens glutamic pyruvate transaminase (alanine aminotransferase) 2 (GPT2), transcript variant 1, mRNA [NM_133443]
	GRPEL1	Homo sapiens GrpE-like 1, mitochondrial (E. coli) (GRPEL1), mRNA [NM_025196]
	GRPEL2	Homo sapiens GrpE-like 2, mitochondrial (E. coli) (GRPEL2), mRNA [NM_152407]
	HECTD3	Homo sapiens HECT domain containing E3 ubiquitin protein ligase 3 (HECTD3), mRNA [NM_024602]
	HPDL	Homo sapiens 4-hydroxyphenylpyruvate dioxygenase-like (HPDL), mRNA [NM_032756]
	HSPD1	Homo sapiens heat shock 60kDa protein 1 (chaperonin) (HSPD1), transcript variant 1, mRNA [NM_002156]
	HYOU1	Homo sapiens hypoxia up-regulated 1 (HYOU1), transcript variant 1, mRNA [NM_006389]
	ITGA3	Homo sapiens integrin, alpha 3 (antigen CD49C, alpha 3 subunit of VLA-3 receptor) (ITGA3), transcript variant a, mRNA [NM_002204]
	ITPRIP	Homo sapiens inositol 1,4,5-trisphosphate receptor interacting protein (ITPRIP), transcript variant 1, mRNA [NM_033397]
	KDF1	Homo sapiens keratinocyte differentiation factor 1 (KDF1), mRNA [NM_152365]
	KIAA0391	Homo sapiens KIAA0391 (KIAA0391), transcript variant 1, mRNA [NM_014672]
	KIF3B	Homo sapiens kinesin family member 3B (KIF3B), mRNA [NM_004798]
	LAMP2	Homo sapiens lysosomal-associated membrane protein 2 (LAMP2), transcript variant C, mRNA [NM_001122606]
	LARS2	Homo sapiens leucyl-tRNA synthetase 2, mitochondrial (LARS2), mRNA [NM_015340]
	LEMD2	Homo sapiens LEM domain containing 2 (LEMD2), transcript variant 1, mRNA [NM_181336]
	MBP	Homo sapiens myelin basic protein (MBP), transcript variant 8, mRNA [NM_001025100]
	MESDC2	Homo sapiens mesoderm development candidate 2 (MESDC2), transcript variant 1, mRNA [NM_015154]
	MRPL12	Homo sapiens mitochondrial ribosomal protein L12 (MRPL12), mRNA [NM_002949]
	MTFR1	Homo sapiens mitochondrial fission regulator 1 (MTFR1), transcript variant 1, mRNA [NM_014637]
	MTMR2	Homo sapiens myotubularin related protein 2 (MTMR2), transcript variant 2, mRNA [NM_201278]
	MUT	Homo sapiens methylmalonyl CoA mutase (MUT), mRNA [NM_000255]
	NFKBIE	Homo sapiens nuclear factor of kappa light polypeptide gene enhancer in B-cells inhibitor, epsilon (NFKBIE), mRNA [NM_004556]
	NHLRC2	Homo sapiens NHL repeat containing 2 (NHLRC2), mRNA [NM_198514]
	NOM1	Homo sapiens nucleolar protein with MIF4G domain 1 (NOM1), mRNA [NM_138400]
	PANX1	Homo sapiens pannexin 1 (PANX1), mRNA [NM_015368]
	PCID2	Homo sapiens PCI domain containing 2 (PCID2), transcript variant 5, mRNA [NM_001258213]
	PDK1	Homo sapiens pyruvate dehydrogenase kinase, isozyme 1 (PDK1), transcript variant 2, mRNA [NM_002610]
	PEX3	Homo sapiens peroxisomal biogenesis factor 3 (PEX3), mRNA [NM_003630]
	POLD3	Homo sapiens polymerase (DNA-directed), delta 3, accessory subunit (POLD3), transcript variant 1, mRNA [NM_006591]
	POMGNT2	Homo sapiens protein O-linked mannose N-acetylglucosaminyltransferase 2 (beta 1,4-) (POMGNT2), mRNA [NM_032806]
	PRNP	Homo sapiens prion protein (PRNP), transcript variant 1, mRNA [NM_000311]
	RAB1A	Homo sapiens RAB1A, member RAS oncogene family (RAB1A), transcript variant 1, mRNA [NM_004161]
	RAB21	RAB21, member RAS oncogene family [Source:HGNC Symbol;Acc:HGNC:18263] [ENST00000261263]
	RAP2B	Homo sapiens RAP2B, member of RAS oncogene family (RAP2B), mRNA [NM_002886]
	RIC8A	Homo sapiens RIC8 guanine nucleotide exchange factor A (RIC8A), transcript variant 1, mRNA [NM_021932]
	RNF213	Homo sapiens ring finger protein 213 (RNF213), transcript variant 2, mRNA [NM_020954]
	RPUSD4	Homo sapiens RNA pseudouridylate synthase domain containing 4 (RPUSD4), transcript variant 1, mRNA [NM_032795]
	RRP1B	Homo sapiens ribosomal RNA processing 1B (RRP1B), mRNA [NM_015056]
	RTFDC1	Homo sapiens replication termination factor 2 domain containing 1 (RTFDC1), transcript variant 2, mRNA [NM_016407]
	S100A14	Homo sapiens S100 calcium binding protein A14 (S100A14), mRNA [NM_020672]
	SAR1A	Homo sapiens secretion associated, Ras related GTPase 1A (SAR1A), transcript variant 2, mRNA [NM_020150]
	SCAMP4	Homo sapiens secretory carrier membrane protein 4 (SCAMP4), mRNA [NM_079834]
	SDC4	Homo sapiens syndecan 4 (SDC4), mRNA [NM_002999]
	SDF2	Homo sapiens stromal cell-derived factor 2 (SDF2), transcript variant 1, mRNA [NM_006923]
	SFT2D2	Homo sapiens SFT2 domain containing 2 (SFT2D2), mRNA [NM_199344]
	SKAP2	src kinase associated phosphoprotein 2 [Source:HGNC Symbol;Acc:HGNC:15687] [ENST00000345317]
	SLC1A5	Homo sapiens solute carrier family 1 (neutral amino acid transporter), member 5 (SLC1A5), transcript variant 1, mRNA [NM_005628]
	SLC25A22	Homo sapiens solute carrier family 25 (mitochondrial carrier: glutamate), member 22 (SLC25A22), transcript variant 2, mRNA [NM_024698]
	SLC25A4	Homo sapiens solute carrier family 25 (mitochondrial carrier; adenine nucleotide translocator), member 4 (SLC25A4), mRNA [NM_001151]
	SLC2A1	Homo sapiens solute carrier family 2 (facilitated glucose transporter), member 1 (SLC2A1), mRNA [NM_006516]
	SLC38A5	Homo sapiens solute carrier family 38, member 5 (SLC38A5), mRNA [NM_033518]
	SOX15	Homo sapiens SRY (sex determining region Y)-box 15 (SOX15), mRNA [NM_006942]
	STK11IP	Homo sapiens serine/threonine kinase 11 interacting protein (STK11IP), mRNA [NM_052902]
	STX5	Homo sapiens syntaxin 5 (STX5), transcript variant 1, mRNA [NM_003164]
	SUCLG2	Homo sapiens succinate-CoA ligase, GDP-forming, beta subunit (SUCLG2), transcript variant 2, mRNA [NM_003848]
	TFAM	Homo sapiens transcription factor A, mitochondrial (TFAM), transcript variant 1, mRNA [NM_003201]
	TFDP1	Homo sapiens transcription factor Dp-1 (TFDP1), transcript variant 1, mRNA [NM_007111]
	THAP11	Homo sapiens THAP domain containing 11 (THAP11), mRNA [NM_020457]
	THUMPD3	Homo sapiens THUMP domain containing 3 (THUMPD3), transcript variant 1, mRNA [NM_015453]
	TMEM40	Homo sapiens transmembrane protein 40 (TMEM40), transcript variant 3, mRNA [NM_001284407]
	TSPAN6	Homo sapiens tetraspanin 6 (TSPAN6), transcript variant 1, mRNA [NM_003270]
	UROD	Homo sapiens uroporphyrinogen decarboxylase (UROD), transcript variant 1, mRNA [NM_000374]
	VDAC1	Homo sapiens voltage-dependent anion channel 1 (VDAC1), transcript variant 1, mRNA [NM_003374]
	VDAC2	Homo sapiens voltage-dependent anion channel 2 (VDAC2), transcript variant 2, mRNA [NM_003375]
	VEZT	Homo sapiens vezatin, adherens junctions transmembrane protein (VEZT), transcript variant 1, mRNA [NM_017599]
	VPS36	Homo sapiens vacuolar protein sorting 36 homolog (S. cerevisiae) (VPS36), transcript variant 3, mRNA [NM_001282169]
	XPNPEP3	Homo sapiens X-prolyl aminopeptidase (aminopeptidase P) 3, putative (XPNPEP3), transcript variant 2, mRNA [NM_001204827]
	YBX3	Homo sapiens Y box binding protein 3 (YBX3), transcript variant 1, mRNA [NM_003651]
	YES1	Homo sapiens YES proto-oncogene 1, Src family tyrosine kinase (YES1), mRNA [NM_005433]
	ZNF263	Homo sapiens zinc finger protein 263 (ZNF263), mRNA [NM_005741]

## Sheet: Table S3
	Supplementary Table S3
	GO analysis of 110 candidate genes for miR-634 targets
	Term	Count	PValue	Genes
	GO:0007005~mitochondrion organization	7	0.000187365	TFAM, GRPEL2, GRPEL1, MRPL12, SLC25A4, BCL2L1, DNAJA3
	GO:0006457~protein folding	7	0.000709051	FKBP9, GRPEL2, GRPEL1, ERP29, HSPD1, CALR, DNAJA3
	GO:0006865~amino acid transport	5	0.00215768	SLC38A5, SLC1A5, SLC25A4, NFKBIE, SLC25A22
	GO:0030866~cortical actin cytoskeleton organization	3	0.00271098	EPB41L1, CALR, EHD2
	GO:0030865~cortical cytoskeleton organization	3	0.0031504	EPB41L1, CALR, EHD2
	GO:0015837~amine transport	5	0.00570358	SLC38A5, SLC1A5, SLC25A4, NFKBIE, SLC25A22
	GO:0015031~protein transport	12	0.00609039	SFT2D2, STX5, GRPEL2, GRPEL1, ERP29, PEX3, CALR, SAR1A, VPS36, RAB1A, RAB21, SCAMP4
	GO:0045184~establishment of protein localization	12	0.00651197	SFT2D2, STX5, GRPEL2, GRPEL1, ERP29, PEX3, CALR, SAR1A, VPS36, RAB1A, RAB21, SCAMP4
